# Supplementary material for: Exploring Imaging Techniques for Detecting Tomato Spotted Wilt Virus (TSWV) Infection in Pepper (Capsicum spp.) Germplasms
Source: Plants (Basel). 2024 Dec 9;13(23):3447. doi: 10.3390/plants13233447 (PMC11644830; doi:10.3390/plants13233447)
Supplement: Supplementary file 1 [file plants-13-03447-s001.zip]

Archive with 20 entries (20 files):
- 1. Normal leaf.png
- 10. Rings pot RGB.png
- 11. Ring spot hyperspectral.png
- 12. Ring spot NDVI.png
- 13. Puckered leaves.png
- 14. Puckered leaves RGB.png
- 15. Puckered leaves hyperspectal.png
- 16. Puckered leaves NDVI.png
- 17. Severe mosaic.png
- 18. Severe mosaic RGB.png
- 19. Severe mosaic hyperspectral.png
- 2. Normal leaf RGB.png
- 20. Severe mosaic NDVI.png
- 3. Nornal leaf hypersepctral.png
- 4. Normal leaf NDVI.png
- 5. Necrosis.png
- 6. Necrosis - RGB.png
- 7. Necrosis - hyperspectral.png
- 8. Necrosis NDVI.png
- 9. Rings pot.png
